# Supplementary material for: Curcumin and Andrographis Exhibit Anti-Tumor Effects in Colorectal Cancer via Activation of Ferroptosis and Dual Suppression of Glutathione Peroxidase-4 and Ferroptosis Suppressor Protein-1
Source: Pharmaceuticals (Basel). 2023 Mar 2;16(3):383. doi: 10.3390/ph16030383 (PMC10055708; doi:10.3390/ph16030383)
Supplement: Supplementary file 1 [file pharmaceuticals-16-00383-s001.zip]

Archive with 1 entries (1 files):
- pharmaceuticals-2232974-supplementary.pdf
